# Supplementary material for: Simulated Microgravity Disrupts Nuclear Factor κB Signaling and Impairs Murine Dendritic Cell Phenotype and Function
Source: Int J Mol Sci. 2023 Jan 15;24(2):1720. doi: 10.3390/ijms24021720 (PMC9865583; doi:10.3390/ijms24021720)
Supplement: Supplementary file 1 [file ijms-24-01720-s001.zip]

Archive with 1 entries (1 files):
- ijms-2115652-supplementary.pdf
